# Supplementary material for: The influence of model choice and input data on pollinator habitat suitability in the Hannover region
Source: PLoS One. 2024 Sep 27;19(9):e0305731. doi: 10.1371/journal.pone.0305731 (PMC11432867; doi:10.1371/journal.pone.0305731)
Supplement: S1 Table — (XLSX) [file pone.0305731.s001.xlsx]

## Sheet: Tabelle1
BiotopTyp	Biotope Class
Field	Field
Herbaceous horticultural crop	Herbaceous horticultural crop
Agricultural storage area	Agricultural storage area
Orchard	Orchard
Other woody crops	Woody stock/woody plantation
Developed spring area	Heavily developed inland waters
Ditch	Moderately developed inland waters
Canal	Highly developed inland waters
Moderately developed stream	Moderately developed inland waters
Moderately developed river	Moderately developed inland waters
Semi-natural standing water	Moderately developed inland waters
Near-natural stream	Near-natural inland waters
Near-natural river	Near-natural inland waters
Near-natural spring	Near-natural inland waters
Near-natural nutrient-poor standing water body	Near-natural inland waters
Near-natural nutrient-rich standing water body	Near-natural inland waters
Pioneer meadow of still waters that have dried up	Near-natural inland waters
Heavily developed stream	Heavily developed inland waters
Heavily developed river	Highly developed inland waters
Temporary standing water	Near-natural inland waters
Siltation area of nutrient-rich standing waters	Near-natural inland waters
Peatland/open peat area	Peatland area / open peatland area
Anthropogenic limestone/gypsum rock debris meadow	Anthropogenic limestone/gypsum rock debris flats
Boulder/rock pile	Anthropogenic limestone/gypsum rubble meadow
Natural calcareous rock meadow	Natural lime rock meadow
Other open ground area	Semi-ruderal grassland and shrubland
Loose sediment escarpment	Loose sediment escarpment
Adit/shaft	Adit/shaft
Construction site	Construction and disposal facilities
Disposal facility	Construction and disposal facilities
Block and perimeter development	Block and row development
Row development	Block and row development
Village area/agricultural building	Historic and rural building complexes
Historic/other building complex	Historic and rural building complexes
Single and terraced house development	Single and terraced house development
Other building	Building complexes of energy supply, water management and traffic facilities
Radio-technical facility	Building complexes of energy supply, water management and traffic facilities
Building complex of energy supply	Building complexes of energy supply, water management and traffic facilities
Building complex of traffic facilities	Building complexes of energy supply, water management and traffic facilities
Water management facility	Building complexes for energy supply, water management and transport facilities
High-rise and large-form buildings	Large-scale sealed surfaces and structures due to industrial and large-scale Dorm development as well as the inner city area
Industrial and commercial complex	Large-scale sealed surfaces and structures due to industrial and large-scale Dorm development as well as the inner city area
Inner city area	Large-scale sealed surfaces and structures due to industrial and large-scale Dorm development and the inner city area
Wall/wall	Wall/wall/wall
Other paved area	Traffic and paved areas
Traffic area	Traffic and paved areas
Road/motorway/expressway	Road/motorway/expressway
Railway tracks	Railway tracks
Path	Path
Single tree/tree population	Single tree/tree population
Single tree/tree population of the settlement area	Single tree/tree population
Single shrub	Single shrub
Shrubbery of dry warm sites	Shrubbery of dry warm sites
Mesophilous shrubbery	Mesophilous shrubbery
Bog and marsh shrubbery	Wet scrub
Other wet scrub	Wet scrub
Semi-natural field shrubbery	Semi-natural field shrubbery
Ruderal shrubbery/other shrubbery	Ruderal shrubbery/other shrubbery
Ornamental shrub/hedge	Alien copse
Non-natural field shrubbery	Non-natural copse
Wall hedge	Wall and field hedge
Other field hedge	Wall and field hedge
Other woody plants/woody plantation	Woody plantation/woody plantation
Woody plants of the settlement area	Woody vegetation/woody plantation
Land reed	Land reed
Inland salt biotope	Wet site with herbaceous pioneer vegetation
Other wet site with herbaceous pioneer vegetation	Wet site with herbaceous pioneer vegetation
Sour grass, rush and perennial reed bed	Sour grass, rush and herbaceous reed bed
Home garden	Home garden
Bed/border	Home garden
Allotment garden site	Allotment garden
Cemetery	Parkland
Park	Parks
Shear and tread grass	Shear and tread grass
Sports/play/recreation facility	Shear and tread grass
Other green space	Zoo/animal park/animal enclosure
Zoo/animal park/animal enclosure	Zoo/animal park/animal enclosure
Species-poor extensive grassland	Species-poor extensive grassland
Species-poor intensive grassland	Species-poor intensive grassland
Grassland seeding	Grazing area
Other pasture	Pasture area
Mesophilic grassland	Mesophilic grassland
Wet meadow rich in sedges, rushes or tall herbs	Wet grassland
Other wet grassland	Wet and humid grassland
Species-poor heath or rough grassland	Species-poor heathland or rough grassland stage
Borstgrass meadow	Species-poor heath or rough grassland stage
Calcareous grassland	Calcareous grassland
Dry sandy grassland	Dry sandy grassland
Sand/silicate dwarf shrub heath	Sand/silicate dwarf shrub heath
Bog heath stage of raised bogs	Bog heathland stage of raised bogs
Anemic and transitional bog heathland	Bog heathland stage of raised bogs
Initial stage of wetted raised bog areas	Bog heathland stage of raised bogs
Bog stage with beaked reed vegetation	Bog stage with beaked reed vegetation
Pipegrass bog stage	Pipegrass bog stage
Other bog degeneration stage	Bog heath stage of raised bogs
Cotton grass stage of raised bogs and transitional bogs	Cotton grass stage of raised bogs and transitional bogs
Near-natural lowland raised bog	Near-natural raised bog of the lowlands
Not specified	Other
Other	Other
Grassland and shrubland of medium sites	Grassland and herbaceous vegetation of dry to medium sites
Grassland and shrubland of dry, lean sites	Grassland and shrubland of dry to medium locations
Semi-ruderal grassland and shrubland	Semi-ruderal grassland and shrubland
Ruderal meadow	Ruderal meadow
Birch and pine scrub forest	Swamp forest
Alder scrub forest	Swamp forest
Acidic beech forest	Beech and alder forest
Mesophilic beech forest	Beech and alder forest
Alder forest of drained sites	Beech and alder forest
Acidic mixed oak forest	Mixed oak and hornbeam forest
Mixed oak and hornbeam forest of nutrient-rich sites	Mixed oak and hornbeam forest
Birch and pine forest of drained moors	Mixed forest
Other mixed deciduous forest of base-rich sites	Mixed forest
High montane spruce forest of acidic mineral soils	Spruce and pine forest
Pine forest of poor sandy soils	Spruce and pine forest
Wood storage area in the forest	Wood storage area in the forest
Other deciduous forest	Mixed oak and hornbeam forest
Other coniferous forest	Spruce and pine forest
Other swamp forest	Alluvial forest
Structure-rich forest edge	Structure-rich forest edge
Other pioneer and succession forest	Pioneer and succession forest
Young forest stand	Pioneer and succession forest
Forest of dry warm limestone sites	Forest of dry-warm limestone sites
Mixed deciduous forest of ravines and slopes	Forest of dry-warm limestone sites
Cleared woodland	Cleared woodland
Willow floodplain forest (softwood floodplain)	Alluvial forest
Narrow-leaved willow scrub of floodplains and banks	Alluvial forest
Alder and ash forest of the floodplains and headwaters	Alluvial forest
Hardwood floodplain forest	Alluvial forest
	0
