# Supplementary material for: The influence of model choice and input data on pollinator habitat suitability in the Hannover region
Source: PLoS One. 2024 Sep 27;19(9):e0305731. doi: 10.1371/journal.pone.0305731 (PMC11432867; doi:10.1371/journal.pone.0305731)
Supplement: S2 Table — (XLSX) [file pone.0305731.s002.xlsx]

## Sheet: Tabelle1
Biotope Class	Biotop Class Grouped
Field	Arable and horticultural biotopes
Herbaceous horticultural crop	Arable and horticultural biotopes
Agricultural storage area	Arable and horticultural biotopes
Orchard	Arable and horticultural biotopes
Woody stock/woody plantation	Arable and horticultural biotopes
Heavily developed inland waters	Inland waters
Moderately developed inland waters	Inland waters
Highly developed inland waters	Inland waters
Moderately developed inland waters	Inland waters
Near-natural inland waters	Inland waters
Highly developed inland waters	Inland waters
Near-natural inland waters	Inland waters
Peatland area / open peatland area	Rock, stone and open ground biotopes
Anthropogenic limestone/gypsum rock debris flats	Rock, stone and open ground biotopes
Natural lime rock meadow	Rock, rock and open ground biotopes
Semi-ruderal grassland and shrubland	Rock, stone and open ground biotopes
Loose sediment escarpment	Rock, stone and open ground biotopes
Adit/shaft	Rock, stone and open ground biotopes
Construction and disposal facilities	Building, traffic and industrial areas
Block and row development	Building, traffic and industrial areas
Historic and rural building complexes	Building, traffic and industrial areas
Single and terraced house development	Buildings, traffic and industrial areas
Building complexes of energy supply, water management and traffic facilities	Buildings, traffic and industrial areas
Large-scale sealed surfaces and structures due to industrial and large-scale Dorm development as well as the inner city area	Buildings, traffic and industrial areas
Wall/wall/wall	Buildings, traffic and industrial areas
Traffic and paved areas	Buildings, traffic and industrial areas
Road/motorway/expressway	Buildings, traffic and industrial areas
Railway tracks	Buildings, traffic and industrial areas
Other	Buildings, traffic and industrial areas
Path	Building, traffic and industrial areas
Single tree/tree population	Shrubs and woody plants
Single shrub	Shrubs and woody plants
Shrubbery of dry warm sites	Shrubs and woody plants
Mesophilous shrubbery	Shrubs and woody plants
Wet scrub	Shrubs and woody plants
Semi-natural field shrubbery	Shrubs and woody plants
Ruderal shrubbery/other shrubbery	Shrubs and woody plants
Alien copse	Green urban spaces
Non-natural copse	Shrubs and woody plants
Wall and field hedge	Shrubs and woody plants
Woody vegetation/woody plantation	Green urban spaces
Land reed	Raised and transitional bogs
Wet site with herbaceous pioneer vegetation	Raised and transitional bogs
Sour grass, rush and herbaceous reed bed	Raised and transitional bogs
Home garden	Green urban spaces
Allotment garden	Green urban spaces
Parkland	Green urban spaces
Parks	Green urban spaces
Shear and tread grass	Green urban spaces
Zoo/animal park/animal enclosure	Green urban spaces
Species-poor extensive grassland	Green urban spaces
Grazing area	Pasturelandland
Pasture area	Pasturelandland
Mesophilic grassland	Pasturelandland
Wet grassland	Pasturelandland
Wet and humid grassland	Pasturelandland
Species-poor heathland or rough grassland stage	Heathland and rough grassland
Calcareous grassland	Heathland and rough grassland
Dry sandy grassland	Heathland and rough grassland
Sand/silicate dwarf shrub heath	Heathland and rough grassland
Bog heathland stage of raised bogs	Raised and transitional bogs
Bog stage with beaked reed vegetation	Raised and transitional bogs
Pipegrass bog stage	Raised and transitional bogs
Bog heath stage of raised bogs	Raised and transitional bogs
Cotton grass stage of raised bogs and transitional bogs	Raised and transitional bogs
Near-natural raised bog of the lowlands	Raised and transitional bogs
Grassland and herbaceous vegetation of dry to medium sites	Dry to moist herbaceous and ruderal vegetation
Grassland and shrubland of dry to medium locations	Dry to moist herbaceous and ruderal vegetation
Semi-ruderal grassland and shrubland	Dry to moist herbaceous and ruderal vegetation
Ruderal meadow	Dry to moist herbaceous and ruderal vegetation
Swamp forest	Forests
Beech and alder forest	Forests
Mixed oak and hornbeam forest	Forests
Mixed forest	Forests
Spruce and pine forest	Forests
Wood storage area in the forest	Forests
Mixed oak and hornbeam forest	Forests
Spruce and pine forest	Forests
Alluvial forest	Forests
Structure-rich forest edge	Forests
Pioneer and succession forest	Forests
Forest of dry-warm limestone sites	Forests
Cleared woodland	Forests
Alluvial forest	Forests
