# Supplementary material for: The influence of model choice and input data on pollinator habitat suitability in the Hannover region
Source: PLoS One. 2024 Sep 27;19(9):e0305731. doi: 10.1371/journal.pone.0305731 (PMC11432867; doi:10.1371/journal.pone.0305731)
Supplement: S3 Table — (XLSX) [file pone.0305731.s003.xlsx]

## Sheet: Tabelle1
CLC Class	CLC Class Grouped
Continuous urban fabric	Building, traffic and industrial areas
Discontinuous urban fabric	Building, traffic and industrial areas
Industrial or commercial units	Building, traffic and industrial areas
Road and rail networks and associated land	Building, traffic and industrial areas
Airports	Building, traffic and industrial areas
Mineral extraction sites	Rock, stone and open ground biotopes
Dump sites	Building, traffic and industrial areas
Construction sites	Buildings, traffic and industrial areas
Green urban areas	Green urban spaces
Sport and leisure facilities	Green urban spaces
Non-irrigated arable land	Arable and horticultural biotopes
Fruit trees and berry plantations	Arable and horticultural biotopes
Pastures	Pastureland
Complex cultivation patterns	Arable and horticultural biotopes
Land principally occupied by agriculture, with significant areas of natural vegetation	Arable and horticultural biotopes
Broad-leaved forest	Forests
Broad-leaved forest edge	Forests
Coniferous forest	Forests
Coniferous forest edge	Forests
Mixed forest	Forests
Mixed forest edge	Forests
Natural grasslands	Dry to moist herbaceous and ruderal vegetation
Moors and heathland	Heathland and rough grassland
Transitional woodland-shrub	Shrubs and woody plants
Peat bogs	Raised and transitional bogs
Water bodies	Inland waters
Continuous urban fabric (S.L. : > 80%)	Building, traffic and industrial areas
Discontinuous dense urban fabric (S.L. : 50% - 80%)	Building, traffic and industrial areas
Discontinuous medium density urban fabric (S.L. : 30% - 50%)	Building, traffic and industrial areas
Discontinuous low density urban fabric (S.L. : 10% - 30%)	Building, traffic and industrial areas
Discontinuous very low density urban fabric (S.L. : < 10%)	Building, traffic and industrial areas
