# Supplementary material for: The influence of model choice and input data on pollinator habitat suitability in the Hannover region
Source: PLoS One. 2024 Sep 27;19(9):e0305731. doi: 10.1371/journal.pone.0305731 (PMC11432867; doi:10.1371/journal.pone.0305731)
Supplement: S4 Table — (XLSX) [file pone.0305731.s004.xlsx]

## Sheet: Tabelle1
Bee Species
Andrena carantonica
Andrena chrysosceles
Andrena fucata
Andrena. fulva
Andrena fulvida
Andrena gravida
Andrena haemorrhoa
Andrena labiata
Andrena nigroaenea
Andrena nitida
Andrena semilaevis
Andrena synadelpha
Andrena tibialis
Andrena varians
Andrena angustior
Andrena chrysopyga
Andrena cineraria
Andrena florivaga
Andrena helvola
Andrena proxima
Andrena floricola
Andrena rosae
Melitta leporina
Halictus simple.
Colletes daviesanus
Hylaeus nigritus
Hylaeus punctulatissimun
Megachile ericetorum
Megachile lagopoda
Megachile pilidens
Megachile genalis
Osmia anthocopoides
Osmia adunca
Osmia leaiana
Osmia parietina
Osmia tridentata
Anthidium manicatum
Anthidium oblongatum
Anthidium punctatum
Heriades truncorum
Chelostoma campanularum
Chelostoma distinctum
Chelostoma rapunculi
Chelostoma florisom.
