# Supplementary material for: The influence of model choice and input data on pollinator habitat suitability in the Hannover region
Source: PLoS One. 2024 Sep 27;19(9):e0305731. doi: 10.1371/journal.pone.0305731 (PMC11432867; doi:10.1371/journal.pone.0305731)
Supplement: S5 Table — (XLSX) [file pone.0305731.s005.xlsx]

## Sheet: Tabelle1
Biotope Class	NA	FA
Field	0.11	0.2
Single shrub	0.21	0.31
Shrubs on moist sites	0.17	0.46
Mesophilous shrubbery	0.31	0.56
Ruderal shrubbery/other shrubbery	0.34	0.48
Shrubbery on dry warm sites	0.36	0.59
Semi-ruderal grassland and shrubland	0.4	0.51
Steep wall of loose sediment	0.36	0.1
Peatland area/open peatland	0.07	0.04
Woody vegetation/woody plantation	0.24	0.26
Herbaceous horticultural crop	0.19	0.28
Agricultural storage area	0.09	0.08
Moderately developed inland waters	0	0
Moderately developed inland waters Banks	0.07	0.12
Near-natural inland waters	0	0
Near-natural inland waters Banks	0.18	0.28
Highly developed inland waters	0	0
Highly developed inland waters Banks	0.03	0.04
Species-poor extensive grassland	0.25	0.31
Wet grassland	0.15	0.4
Species-poor intensive grassland	0.13	0.19
Mesophilic grassland	0.35	0.58
Shear and trampling grassland	0.19	0.13
Pasture	0.19	0.17
Single tree/tree population of the settlement area	0.14	0.16
Single tree/tree population	0.18	0.2
Sand/silicate dwarf shrub heath	0.45	0.59
Wall and field hedge	0.29	0.4
Near-natural field copse	0.32	0.45
Fruit stand	0.2	0.39
Orchard	0.5	0.55
Woody plant of the settlement area	0.22	0.24
Non-natural field copse	0.23	0.24
Ornamental shrub/hedge	0.16	0.21
Pipe degree bog stage	0.1	0.18
Bog heath stage of raised bogs	0.15	0.29
Near-natural raised bog of lowland	0.13	0.23
Bog stage with beaked reed vegetation	0.11	0.24
Cotton grass stage of raised bogs and transitional bogs	0.1	0.18
Wet site with herbaceous pioneer vegetation	0.15	0.3
Land reed	0.14	0.17
Sour grass, rush and herbaceous reeds	0.05	0.15
Block and row development	0.11	0.11
Historic and rural building complexes	0.3	0.26
Single and terraced house development	0.2	0.2
Extensively sealed areas and structures due to industrial and large-scale development and the inner city area	0.05	0.05
Wall/wall	0.15	0.09
Building and waste disposal facilities	0.14	0.13
Traffic and paved areas	0.03	0.03
Railway tracks	0.14	0.16
Road/motorway/expressway	0.01	0.01
Road	0.16	0.15
Building complexes of energy supply, water management and traffic facilities	0.07	0.09
Park	0.31	0.29
Cemetery	0.33	0.32
House garden	0.27	0.3
Allotment garden site	0.34	0.36
Zoo/animal park/animal enclosure	0.26	0.29
Species-poor heath or rough grassland	0.43	0.48
Natural lime rock debris meadow	0.26	0.22
Anthropogenic limestone/gypsum rock debris meadow	0.15	0.14
Calcareous grassland	0.48	0.65
Sand dry grassland	0.43	0.6
Wood storage area in the forest	0.18	0.1
Grassland and herbaceous vegetation of dry to medium sites	0.4	0.51
Ruderalflur	0.44	0.47
Cleared woodland	0.37	0.39
Swamp forest	0.18	0.23
Swamp forest (edge)	0.18	0.23
Mixed oak and hornbeam forest	0.26	0.28
Mixed oak and hornbeam forest (edge)	0.26	0.28
Alluvial forest	0.16	0.4
Alluvial forest (edge)	0.16	0.4
Spruce and pine forest	0.25	0.2
Spruce and pine forest (edge)	0.25	0.2
Beech and alder forest	0.26	0.24
Beech and alder forest (edge)	0.26	0.24
Narrow-leaved willow scrub of the floodplains and banks	0.15	0.46
Pioneer and succession forest	0.31	0.36
Pioneer and succession forest (edge)	0.31	0.36
Structure-rich forest edge	0.46	0.49
Forest of dry-warm limestone sites	0.37	0.41
Forest of dry warm limestone sites (edge)	0.37	0.41
Mixed forest	0.23	0.27
Mixed forest (edge)	0.23	0.27
Adit/shaft	0.02	0
