# Supplementary material for: The influence of model choice and input data on pollinator habitat suitability in the Hannover region
Source: PLoS One. 2024 Sep 27;19(9):e0305731. doi: 10.1371/journal.pone.0305731 (PMC11432867; doi:10.1371/journal.pone.0305731)
Supplement: S6 Table — (XLSX) [file pone.0305731.s006.xlsx]

## Sheet: Tabelle1
CLC Class	FA	NA
Continuous urban fabric	0.05	0.1
Discontinuous dense urban fabric (S.L. : 50% - 80%)	0.175	0.2
Discontinuous dense urban fabric (S.L. : 30% - 50%)	0.3	0.3
Discontinuous dense urban fabric (S.L. : 10% - 30%	0.288	0.3
Discontinuous dense urban fabric (S.L. : <10 %)	0.2630.	0.3
Industrial or commercial units	0.05	0.1
Road and rail networks and associated land	0.25	0.3
Port areas	0	0.3
Airports	0.1	0.3
Mineral extraction sites	0.05	0.3
Dump sites	0	0.05
Construction sites	0	0.1
Green urban areas	0.25	0.3
Sport and leisure facilities	0.05	0.3
Non-irrigated arable land	0.2	0.2
Permanently irrigated land	0.05	0.2
Rice fields	0.05	0.2
Vineyards	0.6	0.4
Fruit trees and berry plantations	0.9	0.4
Olive groves	0.6	0.5
Pastures	0.2	0.3
Annual crops associated with permanent crops	0.5	0.4
Complex cultivation patterns	0.4	0.4
Land principally occupied by agriculture, with significant areas of natural vegetation	0.75	0.7
Agro-forestry areas	0.5	1
Broad-leaved forest	0.9	0.7
Broad-leaved forest edges	1	0.9
Coniferous forest	0.3	0.7
Coniferous forest edges	0.9	0.4
Mixed forest	0.6	0.7
Mixed forest edges	0.9	0.7
Natural grasslands	1	0.8
Moors and heathland	1	0.9
Sclerophyllous vegetation	1	0.9
Transitional woodland-shrub	0.85	1
Beaches, dunes, sands	0.1	0.3
Bare rocks	0	0
Sparsely vegetated areas	0.35	0.7
Burnt areas	0.2	0.3
Glaciers and perpetual snow	0	0
Inland marshes	0.75	0.3
Peat bogs	0.5	0.3
Salt marshes	0.55	0.3
Salines	0	0
Intertidal flats	0	0
Water courses	0	0
Water bodies	0	0
Riparian zones	0.8	0.8
Coastal lagoons	0	0.2
Estuaries	0	0
Sea and ocean	0	0
